# Supplementary material for: Anorexia and bulimia in relation to ulcerative colitis: a Mendelian randomization study
Source: Front Nutr. 2024 Jul 10;11:1400713. doi: 10.3389/fnut.2024.1400713 (PMC11268101; doi:10.3389/fnut.2024.1400713)
Supplement: Supplementary file 1 [file Table_1.XLSX]

## Sheet: Sheet1
Bulimia
	SNP_bulimia	pos.exposure	chr.exposure	beta.exposure	pval.exposure	se.exposure	samplesize.exposure	id.exposure	effect_allele.exposure	other_allele.exposure	eaf.exposure	exposure	mr_keep.exposure	pval_origin.exposure	data_source.exposure
	rs6660925	114541241	1	0.2894	3.99e-06	0.0628	214373	finn-b-F5_BULIMIA	A	G	0.3955	Bulimia || id:finn-b-F5_BULIMIA	TRUE	reported	igd
	rs12063708	9475809	1	0.3572	4.66e-06	0.078	214373	finn-b-F5_BULIMIA	T	C	0.209	Bulimia || id:finn-b-F6_BULIMIA	TRUE	reported	igd
	rs2716614	12078621	2	0.4693	1.97e-06	0.0987	214373	finn-b-F5_BULIMIA	G	C	0.1146	Bulimia || id:finn-b-F7_BULIMIA	TRUE	reported	igd
	rs11924820	29384725	3	0.3344	1.92e-06	0.0702	214373	finn-b-F5_BULIMIA	A	G	0.2669	Bulimia || id:finn-b-F8_BULIMIA	TRUE	reported	igd
	rs115989130	121776480	3	0.722	3.71e-06	0.1561	214373	finn-b-F5_BULIMIA	T	G	0.04477	Bulimia || id:finn-b-F9_BULIMIA	TRUE	reported	igd
	rs74382487	86346697	4	0.6421	8.31e-08	0.1198	214373	finn-b-F5_BULIMIA	A	G	0.08536	Bulimia || id:finn-b-F10_BULIMIA	TRUE	reported	igd
	rs7721238	159657493	5	0.311	4.51e-06	0.0678	214373	finn-b-F5_BULIMIA	G	A	0.7005	Bulimia || id:finn-b-F11_BULIMIA	TRUE	reported	igd
	rs17430083	113637662	5	0.8444	3.75e-06	0.1826	214373	finn-b-F5_BULIMIA	G	A	0.03292	Bulimia || id:finn-b-F12_BULIMIA	TRUE	reported	igd
	rs113166460	51375623	7	-0.3689	2.97e-06	0.0789	214373	finn-b-F5_BULIMIA	A	G	0.194	Bulimia || id:finn-b-F13_BULIMIA	TRUE	reported	igd
	rs78733513	127107578	9	1.187	2.35e-06	0.2515	214373	finn-b-F5_BULIMIA	A	G	0.01815	Bulimia || id:finn-b-F14_BULIMIA	TRUE	reported	igd
																	Confounding factors associated with outcomes
exclusion of confounding factors_Bulimia
	rs76398235	80600683	7	1.8359	1.71301e-06	0.3837	214373	finn-b-F5_BULIMIA	T	C	0.009343	Bulimia|| id:finn-b-F13_BULIMIA	TRUE	reported	igd	Tobacco smoking: ex-smoker
	rs117129944	74337782	18	0.4431	1.67598e-06	0.0925	214373	finn-b-F5_BULIMIA	C	T	0.1426	Bulimia|| id:finn-b-F16_BULIMIA	TRUE	reported	igd	Other symptoms and signs involving the digestive system and abdomen
Anorexia
	SNP	pval.exposure	pos.exposure	samplesize.exposure	se.exposure	beta.exposure	chr.exposure	id.exposure	effect_allele.exposure	other_allele.exposure	eaf.exposure	exposure	mr_keep.exposure	pval_origin.exposure	data_source.exposure
	rs11732787	2.16e-07	165072943	214865	0.063	-0.3265	4	finn-b-F5_ANOREX	C	A	0.1535	Anorexia || id:finn-b-F6_ANOREX	TRUE	reported	igd
	rs75502516	2.28e-06	165058062	214865	0.1087	0.5139	6	finn-b-F5_ANOREX	A	G	0.04894	Anorexia || id:finn-b-F7_ANOREX	TRUE	reported	igd
	rs78961763	4.76e-06	151631680	214865	0.2519	1.1524	7	finn-b-F5_ANOREX	A	G	0.01012	Anorexia || id:finn-b-F8_ANOREX	TRUE	reported	igd
	rs61980750	3.57e-06	49387315	214865	0.0789	0.3656	14	finn-b-F5_ANOREX	T	G	0.09344	Anorexia || id:finn-b-F9_ANOREX	TRUE	reported	igd
	rs11089017	2.39e-06	44710612	214865	0.059	0.2781	21	finn-b-F5_ANOREX	A	G	0.1847	Anorexia || id:finn-b-F10_ANOREX	TRUE	reported	igd
exclusion of confounding factors_Anorexia
	rs10752726	2.71e-06	3783663	214865	0.0504	-0.2364	1	finn-b-F5_ANOREX	G	T	0.7248	Anorexia || id:finn-b-F5_ANOREX	TRUE	reported	igd	Treatment with sulphasalazine
UC_IIBDGC
	SNP	chr	pos	beta.outcome	se.outcome	samplesize.outcome	pval.outcome	eaf.outcome	effect_allele.outcome	other_allele.outcome	outcome	id.outcome	originalname.outcome	outcome.deprecated	mr_keep.outcome	data_source.outcome
	rs11209026	1	67705958	0.2353	0.1437	214373	0.1015	0.04596	A	G	Bulimia nervosa (incl. atypical) || id:finn-b-F5_BULIMIA	finn-b-F5_BULIMIA	Bulimia nervosa (incl. atypical)	Bulimia nervosa (incl. atypical) || ||	TRUE	igd
	rs12817473	12	68497408	-0.0381	0.0652	214373	0.5586	0.3235	G	A	Bulimia nervosa (incl. atypical) || id:finn-b-F5_BULIMIA	finn-b-F5_BULIMIA	Bulimia nervosa (incl. atypical)	Bulimia nervosa (incl. atypical) || ||	TRUE	igd
	rs9891174	17	38031802	0.0107	0.0613	214373	0.8619	0.5164	A	T	Bulimia nervosa (incl. atypical) || id:finn-b-F5_BULIMIA	finn-b-F5_BULIMIA	Bulimia nervosa (incl. atypical)	Bulimia nervosa (incl. atypical) || ||	TRUE	igd
	rs484356	11	114406639	-0.0539	0.0627	214373	0.3905	0.392	G	C	Bulimia nervosa (incl. atypical) || id:finn-b-F5_BULIMIA	finn-b-F5_BULIMIA	Bulimia nervosa (incl. atypical)	Bulimia nervosa (incl. atypical) || ||	TRUE	igd
	rs35730213	1	200874229	0.123	0.0754	214373	0.1027	0.2126	C	G	Bulimia nervosa (incl. atypical) || id:finn-b-F5_BULIMIA	finn-b-F5_BULIMIA	Bulimia nervosa (incl. atypical)	Bulimia nervosa (incl. atypical) || ||	TRUE	igd
	rs12612675	2	219133137	-0.0099	0.0664	214373	0.8818	0.308	G	A	Bulimia nervosa (incl. atypical) || id:finn-b-F5_BULIMIA	finn-b-F5_BULIMIA	Bulimia nervosa (incl. atypical)	Bulimia nervosa (incl. atypical) || ||	TRUE	igd
	rs989960	7	107445727	-0.0359	0.0614	214373	0.5583	0.5088	T	C	Bulimia nervosa (incl. atypical) || id:finn-b-F5_BULIMIA	finn-b-F5_BULIMIA	Bulimia nervosa (incl. atypical)	Bulimia nervosa (incl. atypical) || ||	TRUE	igd
	rs798502	7	2789880	0.0014	0.0639	214373	0.9822	0.3522	C	A	Bulimia nervosa (incl. atypical) || id:finn-b-F5_BULIMIA	finn-b-F5_BULIMIA	Bulimia nervosa (incl. atypical)	Bulimia nervosa (incl. atypical) || ||	TRUE	igd
	rs1887428	9	4984530	0.0701	0.0632	214373	0.2675	0.6141	C	G	Bulimia nervosa (incl. atypical) || id:finn-b-F5_BULIMIA	finn-b-F5_BULIMIA	Bulimia nervosa (incl. atypical)	Bulimia nervosa (incl. atypical) || ||	TRUE	igd
	rs3829111	9	139269483	0.1936	0.0619	214373	0.00177198	0.4177	A	G	Bulimia nervosa (incl. atypical) || id:finn-b-F5_BULIMIA	finn-b-F5_BULIMIA	Bulimia nervosa (incl. atypical)	Bulimia nervosa (incl. atypical) || ||	TRUE	igd
	rs137845	22	50439430	-0.0041	0.062	214373	0.9467	0.5698	G	A	Bulimia nervosa (incl. atypical) || id:finn-b-F5_BULIMIA	finn-b-F5_BULIMIA	Bulimia nervosa (incl. atypical)	Bulimia nervosa (incl. atypical) || ||	TRUE	igd
	rs9977672	21	40463283	0.0893	0.0725	214373	0.2179	0.2363	A	G	Bulimia nervosa (incl. atypical) || id:finn-b-F5_BULIMIA	finn-b-F5_BULIMIA	Bulimia nervosa (incl. atypical)	Bulimia nervosa (incl. atypical) || ||	TRUE	igd
	rs148844907	6	31628397	0.1664	0.6339	214373	0.792899	0.002533	A	T	Bulimia nervosa (incl. atypical) || id:finn-b-F5_BULIMIA	finn-b-F5_BULIMIA	Bulimia nervosa (incl. atypical)	Bulimia nervosa (incl. atypical) || ||	TRUE	igd
	rs9823546	3	49705512	0.0428	0.0624	214373	0.4927	0.4129	A	T	Bulimia nervosa (incl. atypical) || id:finn-b-F5_BULIMIA	finn-b-F5_BULIMIA	Bulimia nervosa (incl. atypical)	Bulimia nervosa (incl. atypical) || ||	TRUE	igd
	rs7523335	1	8180210	-0.0233	0.069	214373	0.736	0.2663	A	G	Bulimia nervosa (incl. atypical) || id:finn-b-F5_BULIMIA	finn-b-F5_BULIMIA	Bulimia nervosa (incl. atypical)	Bulimia nervosa (incl. atypical) || ||	TRUE	igd
	rs114152040	5	40444986	-0.0185	0.1679	214373	0.9121	0.0353	A	G	Bulimia nervosa (incl. atypical) || id:finn-b-F5_BULIMIA	finn-b-F5_BULIMIA	Bulimia nervosa (incl. atypical)	Bulimia nervosa (incl. atypical) || ||	TRUE	igd
	rs2212434	11	76281593	-0.0625	0.0624	214373	0.3161	0.4059	T	C	Bulimia nervosa (incl. atypical) || id:finn-b-F5_BULIMIA	finn-b-F5_BULIMIA	Bulimia nervosa (incl. atypical)	Bulimia nervosa (incl. atypical) || ||	TRUE	igd
	rs4574921	9	117538334	-0.0152	0.0777	214373	0.8447	0.8078	T	C	Bulimia nervosa (incl. atypical) || id:finn-b-F5_BULIMIA	finn-b-F5_BULIMIA	Bulimia nervosa (incl. atypical)	Bulimia nervosa (incl. atypical) || ||	TRUE	igd
	rs1359946	13	27536972	0.0028	0.0809	214373	0.9724	0.1755	A	G	Bulimia nervosa (incl. atypical) || id:finn-b-F5_BULIMIA	finn-b-F5_BULIMIA	Bulimia nervosa (incl. atypical)	Bulimia nervosa (incl. atypical) || ||	TRUE	igd
	rs6017342	20	43065028	0.0823	0.062	214373	0.1842	0.5573	C	A	Bulimia nervosa (incl. atypical) || id:finn-b-F5_BULIMIA	finn-b-F5_BULIMIA	Bulimia nervosa (incl. atypical)	Bulimia nervosa (incl. atypical) || ||	TRUE	igd
	rs10182512	2	61189469	-0.0821	0.0645	214373	0.2031	0.3486	A	G	Bulimia nervosa (incl. atypical) || id:finn-b-F5_BULIMIA	finn-b-F5_BULIMIA	Bulimia nervosa (incl. atypical)	Bulimia nervosa (incl. atypical) || ||	TRUE	igd
	rs254559	5	134444982	0.0312	0.0625	214373	0.6182	0.4002	A	C	Bulimia nervosa (incl. atypical) || id:finn-b-F5_BULIMIA	finn-b-F5_BULIMIA	Bulimia nervosa (incl. atypical)	Bulimia nervosa (incl. atypical) || ||	TRUE	igd
	rs483905	11	96023427	-0.0648	0.0748	214373	0.3861	0.2154	A	G	Bulimia nervosa (incl. atypical) || id:finn-b-F5_BULIMIA	finn-b-F5_BULIMIA	Bulimia nervosa (incl. atypical)	Bulimia nervosa (incl. atypical) || ||	TRUE	igd
	rs7911680	10	101293468	0.0752	0.0614	214373	0.2205	0.5299	C	A	Bulimia nervosa (incl. atypical) || id:finn-b-F5_BULIMIA	finn-b-F5_BULIMIA	Bulimia nervosa (incl. atypical)	Bulimia nervosa (incl. atypical) || ||	TRUE	igd
	rs10272963	7	107486902	0.0822	0.0616	214373	0.1816	0.4551	T	C	Bulimia nervosa (incl. atypical) || id:finn-b-F5_BULIMIA	finn-b-F5_BULIMIA	Bulimia nervosa (incl. atypical)	Bulimia nervosa (incl. atypical) || ||	TRUE	igd
	rs1801274	1	161479745	0.0066	0.0613	214373	0.9145	0.5025	G	A	Bulimia nervosa (incl. atypical) || id:finn-b-F5_BULIMIA	finn-b-F5_BULIMIA	Bulimia nervosa (incl. atypical)	Bulimia nervosa (incl. atypical) || ||	TRUE	igd
	rs7752873	6	106579332	-0.0517	0.0986	214373	0.6003	0.1091	T	C	Bulimia nervosa (incl. atypical) || id:finn-b-F5_BULIMIA	finn-b-F5_BULIMIA	Bulimia nervosa (incl. atypical)	Bulimia nervosa (incl. atypical) || ||	TRUE	igd
	rs10737481	1	20171514	0.0818	0.0613	214373	0.1822	0.5089	G	T	Bulimia nervosa (incl. atypical) || id:finn-b-F5_BULIMIA	finn-b-F5_BULIMIA	Bulimia nervosa (incl. atypical)	Bulimia nervosa (incl. atypical) || ||	TRUE	igd
	rs6062496	20	62329099	0.1047	0.0642	214373	0.1031	0.6446	A	G	Bulimia nervosa (incl. atypical) || id:finn-b-F5_BULIMIA	finn-b-F5_BULIMIA	Bulimia nervosa (incl. atypical)	Bulimia nervosa (incl. atypical) || ||	TRUE	igd
	rs3024493	1	206943968	-0.0054	0.0842	214373	0.9484	0.1563	A	C	Bulimia nervosa (incl. atypical) || id:finn-b-F5_BULIMIA	finn-b-F5_BULIMIA	Bulimia nervosa (incl. atypical)	Bulimia nervosa (incl. atypical) || ||	TRUE	igd
	rs4676410	2	241563739	0.0407	0.0696	214373	0.559399	0.2709	A	G	Bulimia nervosa (incl. atypical) || id:finn-b-F5_BULIMIA	finn-b-F5_BULIMIA	Bulimia nervosa (incl. atypical)	Bulimia nervosa (incl. atypical) || ||	TRUE	igd
	rs1886731	1	2472081	0.0272	0.0615	214373	0.658999	0.4901	C	T	Bulimia nervosa (incl. atypical) || id:finn-b-F5_BULIMIA	finn-b-F5_BULIMIA	Bulimia nervosa (incl. atypical)	Bulimia nervosa (incl. atypical) || ||	TRUE	igd
	rs56167332	5	158827769	0.0246	0.0665	214373	0.7119	0.3055	A	C	Bulimia nervosa (incl. atypical) || id:finn-b-F5_BULIMIA	finn-b-F5_BULIMIA	Bulimia nervosa (incl. atypical)	Bulimia nervosa (incl. atypical) || ||	TRUE	igd
	rs6933404	6	137959235	-0.0579	0.0781	214373	0.4585	0.1889	C	T	Bulimia nervosa (incl. atypical) || id:finn-b-F5_BULIMIA	finn-b-F5_BULIMIA	Bulimia nervosa (incl. atypical)	Bulimia nervosa (incl. atypical) || ||	TRUE	igd
	rs10917545	1	20128177	0.1572	0.0879	214373	0.0736292	0.8552	A	G	Bulimia nervosa (incl. atypical) || id:finn-b-F5_BULIMIA	finn-b-F5_BULIMIA	Bulimia nervosa (incl. atypical)	Bulimia nervosa (incl. atypical) || ||	TRUE	igd
UC_FinnGen
	SNP	chr	pos	beta.outcome	se.outcome	samplesize.outcome	pval.outcome	eaf.outcome	effect_allele.outcome	other_allele.outcome	outcome	id.outcome	originalname.outcome	outcome.deprecated	mr_keep.outcome	data_source.outcome
	rs3197999	3	49721532	0.0666	0.0629	214373	0.2898	0.3928	A	G	Bulimia nervosa (incl. atypical) || id:finn-b-F5_BULIMIA	finn-b-F5_BULIMIA	Bulimia nervosa (incl. atypical)	Bulimia nervosa (incl. atypical) || ||	TRUE	igd
	rs12946510	17	37912377	-0.0039	0.0614	214373	0.9491	0.519	T	C	Bulimia nervosa (incl. atypical) || id:finn-b-F5_BULIMIA	finn-b-F5_BULIMIA	Bulimia nervosa (incl. atypical)	Bulimia nervosa (incl. atypical) || ||	TRUE	igd
	rs1391371	6	32603798	-0.0115	0.0782	214373	0.8831	0.1939	T	A	Bulimia nervosa (incl. atypical) || id:finn-b-F5_BULIMIA	finn-b-F5_BULIMIA	Bulimia nervosa (incl. atypical)	Bulimia nervosa (incl. atypical) || ||	TRUE	igd
	rs10807943	7	5340664	-0.0282	0.1277	214373	0.825	0.9368	C	T	Bulimia nervosa (incl. atypical) || id:finn-b-F5_BULIMIA	finn-b-F5_BULIMIA	Bulimia nervosa (incl. atypical)	Bulimia nervosa (incl. atypical) || ||	TRUE	igd
	rs1391372	6	32603668	0.0626	0.0737	214373	0.3958	0.2395	C	A	Bulimia nervosa (incl. atypical) || id:finn-b-F5_BULIMIA	finn-b-F5_BULIMIA	Bulimia nervosa (incl. atypical)	Bulimia nervosa (incl. atypical) || ||	TRUE	igd
	rs10737481	1	20171514	0.0818	0.0613	214373	0.1822	0.5089	G	T	Bulimia nervosa (incl. atypical) || id:finn-b-F5_BULIMIA	finn-b-F5_BULIMIA	Bulimia nervosa (incl. atypical)	Bulimia nervosa (incl. atypical) || ||	TRUE	igd
	rs4676410	2	241563739	0.0407	0.0696	214373	0.559399	0.2709	A	G	Bulimia nervosa (incl. atypical) || id:finn-b-F5_BULIMIA	finn-b-F5_BULIMIA	Bulimia nervosa (incl. atypical)	Bulimia nervosa (incl. atypical) || ||	TRUE	igd
	rs12139150	1	161470505	-0.0235	0.0618	214373	0.703399	0.4446	C	G	Bulimia nervosa (incl. atypical) || id:finn-b-F5_BULIMIA	finn-b-F5_BULIMIA	Bulimia nervosa (incl. atypical)	Bulimia nervosa (incl. atypical) || ||	TRUE	igd
	rs181316459	7	5473610	-0.1981	0.1475	214373	0.1792	0.04746	C	G	Bulimia nervosa (incl. atypical) || id:finn-b-F5_BULIMIA	finn-b-F5_BULIMIA	Bulimia nervosa (incl. atypical)	Bulimia nervosa (incl. atypical) || ||	TRUE	igd
UC_UK Biobank
	SNP	beta.exposure	se.exposure	pval.exposure	pos.exposure	effect_allele.exposure	other_allele.exposure	exposure	mr_keep.exposure	pval_origin.exposure	id.exposure	eaf.exposure	data_source.exposure
	rs10737482	0.00121927	0.000189788	1.33e-10	20173858	T	C	ulcerative_colitis	TRUE	reported	A3jc1A	NA	textfile
	rs6017342	0.00100709	0.000184728	4.99e-08	43065028	A	C	ulcerative_colitis	TRUE	reported	A3jc1A	NA	textfile
	rs9977672	-0.00129737	0.000213365	1.2e-09	40463283	G	A	ulcerative_colitis	TRUE	reported	A3jc1A	NA	textfile
	rs145568234	0.00720902	0.000648862	1.13e-28	32247045	T	G	ulcerative_colitis	TRUE	reported	A3jc1A	NA	textfile
	rs7757696	-0.00155691	0.000189739	2.3e-16	32611450	G	T	ulcerative_colitis	TRUE	reported	A3jc1A	NA	textfile
	rs9273477	-0.001643	0.000243566	1.53e-11	32628079	C	A	ulcerative_colitis	TRUE	reported	A3jc1A	NA	textfile
