# Supplementary material for: Anorexia and bulimia in relation to ulcerative colitis: a Mendelian randomization study
Source: Front Nutr. 2024 Jul 10;11:1400713. doi: 10.3389/fnut.2024.1400713 (PMC11268101; doi:10.3389/fnut.2024.1400713)
Supplement: Supplementary file 2 [file Table_2.xlsx]

## Sheet: Sheet1
The heterogeneity test
Exposure	Outcome	Method	Q	Q_df	Q_pval
Anorexia	Ulcerative colitis_IIBDGC	MR Egger	4.818	3	0.186
Anorexia	Ulcerative colitis_IIBDGC	Inverse variance weighted	5.798	4	0.215
Bulimia	Ulcerative colitis_IIBDGC	MR Egger	11.866	8	0.157
Bulimia	Ulcerative colitis_IIBDGC	Inverse variance weighted	12.26	9	0.199
Anorexia	Ulcerative colitis_UK Biobank	MR Egger	2.67	2	0.263
Anorexia	Ulcerative colitis_UK Biobank	Inverse variance weighted	4.292	3	0.232
Bulimia	Ulcerative colitis_UK Biobank	MR Egger	5.583	6	0.471
Bulimia	Ulcerative colitis_UK Biobank	Inverse variance weighted	5.86	7	0.556
Anorexia	Ulcerative colitis_FinnGen	MR Egger	1.701	3	0.637
Anorexia	Ulcerative colitis_FinnGen	Inverse variance weighted	3.77	4	0.438
Bulimia	Ulcerative colitis_FinnGen	MR Egger	9.521	8	0.3
Bulimia	Ulcerative colitis_FinnGen	Inverse variance weighted	9.645	9	0.38
Ulcerative colitis_IIBDGC	Anorexia	MR Egger	29.08	32	0.615
Ulcerative colitis_IIBDGC	Anorexia	Inverse variance weighted	30.08	33	0.613
Ulcerative colitis_UK Biobank	Anorexia	MR Egger	1.037	4	0.904
Ulcerative colitis_UK Biobank	Anorexia	Inverse variance weighted	1.342	5	0.931
Ulcerative colitis_FinnGen	Anorexia	MR Egger	5.99	4	0.2
Ulcerative colitis_FinnGen	Anorexia	Inverse variance weighted	6.776	6	0.238
Ulcerative colitis_IIBDGC	Bulimia	MR Egger	29.08	32	0.615
Ulcerative colitis_IIBDGC	Bulimia	Inverse variance weighted	30.08	33	0.613
Ulcerative colitis_UK Biobank	Bulimia	MR Egger	3.134	4	0.536
Ulcerative colitis_UK Biobank	Bulimia	Inverse variance weighted	9.076	5	0.106
Ulcerative colitis_FinnGen	Bulimia	MR Egger	3.138	6	0.791
Ulcerative colitis_FinnGen	Bulimia	Inverse variance weighted	5.843	7	0.558
The pleiotropy test
Exposure	Outcome	Egger_intercept	se	pval
Anorexia	Ulcerative colitis_IIBDGC	-0.051	0.065	0.492
Bulimia	Ulcerative colitis_IIBDGC	-0.016	0.032	0.62
Anorexia	Ulcerative colitis_UK Biobank	1.95454e-05	0.000215429	0.929
Bulimia	Ulcerative colitis_UK Biobank	0.000104919	0.000155614	0.506
Anorexia	Ulcerative colitis_FinnGen	-0.068	0.047	0.246
Bulimia	Ulcerative colitis_FinnGen	-0.009	0.029	0.755
Ulcerative colitis_IIBDGC	Anorexia	0.0288783	0.0288799	0.325
Ulcerative colitis_UK Biobank	Anorexia	0.00016743	0.000303075	0.61
Ulcerative colitis_FinnGen	Anorexia	-0.0451626	0.0623021	0.509
Ulcerative colitis_IIBDGC	Bulimia	0.03196	0.0429183	0.462
Ulcerative colitis_UK Biobank	Bulimia	0.000545537	0.000223809	0.071
Ulcerative colitis_FinnGen	Bulimia	0.0941859	0.0572614	0.151
The MR-PRESSO Global Test
Exposure	Outcome	RSS	P-value
Anorexia	Ulcerative colitis_IIBDGC	7.947	0.303
Bulimia	Ulcerative colitis_IIBDGC	14.593	0.247
Anorexia	Ulcerative colitis_UK Biobank	8.132	0.3
Bulimia	Ulcerative colitis_UK Biobank	7.205	0.587
Anorexia	Ulcerative colitis_FinnGen	6.195	0.442
Bulimia	Ulcerative colitis_FinnGen	11.924	0.39
Ulcerative colitis_IIBDGC	Anorexia	32.107	0.637
Ulcerative colitis_UK Biobank	Anorexia	2.128	0.939
Ulcerative colitis_FinnGen	Anorexia	9.026	0.303
Ulcerative colitis_IIBDGC	Bulimia	40.095	0.289
Ulcerative colitis_UK Biobank	Bulimia	15.086	0.14
Ulcerative colitis_FinnGen	Bulimia	8.686	0.532
The MR-PRESSO Outlier Test results were all NA
